# Supplementary material for: Machine learning–based gait analysis to predict clinical frailty scale in elderly patients with heart failure
Source: Eur Heart J Digit Health. 2023 Dec 20;5(2):152–62. doi: 10.1093/ehjdh/ztad082 (PMC10944685; doi:10.1093/ehjdh/ztad082)
Supplement: ztad082_Supplementary_Data [file ztad082_supplementary_data.zip]

Archive with 2 entries (2 files):
- Supplementary Tables and Figures.docx
- Supplementary Video S1.mp4
